# Supplementary material for: Risk of Malnutrition upon Admission and after Discharge in Acutely Admitted Older Medical Patients: A Prospective Observational Study
Source: Nutrients. 2021 Aug 11;13(8):2757. doi: 10.3390/nu13082757 (PMC8398199; doi:10.3390/nu13082757)
Supplement: Supplementary file 1 [file nutrients-13-02757-s001.zip]

Archive with 1 entries (1 files):
- nutrients-1305208-supplementary.pdf
